# Supplementary material for: Two novel heterozygote mutations of ATM in a Chinese family with dystonia-dominant ataxia telangiectasia and literature review
Source: Front Pediatr. 2023 Mar 15;11:975696. doi: 10.3389/fped.2023.975696 (PMC10050558; doi:10.3389/fped.2023.975696)
Supplement: Supplementary file 1 [file Table1.xlsx]

## Sheet: JLSGL_GJLXJJW_XSL
	Supplementary Table 1. The targeted genes included in the panel
	Gene symbol	Encoded Protein	Locus	Refseq NM	Refseq NP
	ACTB	actin beta	7p22.1	NM_001101.5	NP_001092.1
	ADA2	adenosine deaminase 2	22q11.1	NM_001282226.2	NP_001269155.1
	ADAR	adenosine deaminase RNA specific	1q21.3	NM_001111.5	NP_001102.3
	ADCY5	adenylate cyclase 5	3q21.1	NM_183357.3	NP_899200.1
	ADH1C	alcohol dehydrogenase 1C (class I), gamma polypeptide	4q23	NM_000669.5	NP_000660.1
	ANO3	anoctamin 3	11p14.3-p14.2	NM_001313726.1	NP_001300655.1
	AP3D1	adaptor related protein complex 3 subunit delta 1	19p13.3	NM_001261826.3	NP_001248755.1
	ARX	aristaless related homeobox	Xp21.3	NM_139058.3	NP_620689.1
	ATP13A2	ATPase cation transporting 13A2	1p36.13	NM_022089.4	NP_071372.1
	ATP1A3	ATPase Na+/K+ transporting subunit alpha 3	19q13.2	NM_152296.5	NP_689509.1
	ATP6AP2	ATPase H+ transporting accessory protein 2	Xp11.4	NM_005765.3	NP_005756.2
	ATRX	ATRX chromatin remodeler	Xq21.1	NM_000489.6	NP_000480.3
	ATXN2	ataxin 2	12q24.12	NM_002973.4	NP_002964.4
	BCAP31	B cell receptor associated protein 31	Xq28	NM_001139457.2	NP_001132929.1
	BCS1L	BCS1 homolog, ubiquinol-cytochrome c reductase complex chaperone	2q35	NM_004328.5	NP_004319.1
	C19orf12	chromosome 19 open reading frame 12	19q12	NM_001031726.3	NP_001026896.2
	CACNA1B	calcium voltage-gated channel subunit alpha1 B	9q34.3	NM_000718.4	NP_000709.1
	CCDC174	coiled-coil domain containing 174	3p25.1	NM_016474.5	NP_057558.3
	CHCHD2	coiled-coil-helix-coiled-coil-helix domain containing 2	7p11.2	NM_001320327.1	NP_001307256.1
	COL6A3	collagen type VI alpha 3 chain	2q37.3	NM_004369.4	NP_004360.2
	COQ2	coenzyme Q2, polyprenyltransferase	4q21.22-q21.23	NM_015697.8	NP_056512.5
	CP	ceruloplasmin	3q24-q25.1	NM_000096.4	NP_000087.2
	CRYAB	crystallin alpha B	11q23.1	NM_001368245.1	NP_001355174.1
	CTSF	cathepsin F	11q13.2	NM_003793.4	NP_003784.2
	DCAF17	DDB1 and CUL4 associated factor 17	2q31.1	NM_025000.4	NP_079276.2
	DCTN1	dynactin subunit 1	2p13.1	NM_004082.5	NP_004073.2
	DEAF1	DEAF1 transcription factor	11p15.5	NM_021008.4	NP_066288.2
	DNAJC13	DnaJ heat shock protein family (Hsp40) member C13	3q22.1	NM_001329126.2	NP_001316055.1
	DNAJC6	DnaJ heat shock protein family (Hsp40) member C6	1p31.3	NM_001256864.2	NP_001243793.1
	DRD3	dopamine receptor D3	3q13.31	NM_000796.6	NP_000787.2
	EIF4G1	eukaryotic translation initiation factor 4 gamma 1	3q27.1	NM_182917.4	NP_886553.3
	FBXO7	F-box protein 7	22q12.3	NM_012179.4	NP_036311.3
	FTL	ferritin light chain	19q13.33	NM_000146.4	NP_000137.2
	FUS	FUS RNA binding protein	16p11.2	NM_004960.4	NP_004951.1
	GBA	glucosylceramidase beta	1q22	NM_001005741.3	NP_001005741.1
	GCH1	GTP cyclohydrolase 1	14q22.2	NM_000161.3	NP_000152.1
	GIGYF2	GRB10 interacting GYF protein 2	2q37.1	NM_001103147.2	NP_001096617.1
	GNAL	G protein subunit alpha L	18p11.21	NM_182978.4	NP_892023.1
	HPCA	hippocalcin	1p35.1	NM_002143.3	NP_002134.2
	HPRT1	hypoxanthine phosphoribosyltransferase 1	Xq26.2-q26.3	NM_000194.3	NP_000185.1
	HTRA2	HtrA serine peptidase 2	2p13.1	NM_013247.5	NP_037379.1
	IARS	isoleucine-tRNA synthetase	13; 13 A5	NM_172015.3	NP_742012.2
	IFIH1	interferon induced with helicase C domain 1	2q24.2	NM_022168.4	NP_071451.2
	KCNJ10	potassium inwardly rectifying channel subfamily J member 10	1q23.2	NM_002241.5	NP_002232.2
	KCNMA1	potassium calcium-activated channel subfamily M alpha 1	10q22.3	NM_001014797.3	NP_001014797.1
	KCTD17	potassium channel tetramerization domain containing 17	22q12.3	NM_001282684.1	NP_001269613.1
	LRRK2	leucine rich repeat kinase 2	12q12	NM_198578.4	NP_940980.4
	LYST	lysosomal trafficking regulator	1q42.3	NM_000081.4	NP_000072.2
	MAPT	microtubule associated protein tau	17q21.31	NM_016835.4	NP_058519.3
	MICU1	mitochondrial calcium uptake 1	10q22.1	NM_006077.3	NP_006068.2
	NALCN	sodium leak channel, non-selective	13q32.3-q33.1	NM_001350748.2	NP_001337677.1
	PANK2	pantothenate kinase 2	20p13	NM_153638.3	NP_705902.2
	PARK7	Parkinsonism associated deglycase	1p36.23	NM_007262.5	NP_009193.2
	PDE10A	phosphodiesterase 10A	6q27	NM_001130690.3	NP_001124162.1
	PDGFB	platelet derived growth factor subunit B	22q13.1	NM_002608.4	NP_002599.1
	PDGFRB	platelet derived growth factor receptor beta	5q32	NM_002609.4	NP_002600.1
	PIGA	phosphatidylinositol glycan anchor biosynthesis class A	Xp22.2	NM_002641.4	NP_002632.1
	PIGN	phosphatidylinositol glycan anchor biosynthesis class N	18q21.33	NM_176787.5	NP_789744.1
	PIGT	phosphatidylinositol glycan anchor biosynthesis class T	20q13.12	NM_015937.6	NP_057021.2
	PINK1	PTEN induced kinase 1	1p36.12	NM_032409.3	NP_115785.1
	PLA2G6	phospholipase A2 group VI	22q13.1	NM_001349864.2	NP_001336793.1
	PLEKHG2	pleckstrin homology and RhoGEF domain containing G2	19q13.2	NM_022835.3	NP_073746.2
	PNKD	PNKD metallo-beta-lactamase domain containing	2q35	NM_015488.5	NP_056303.3
	PRKAG2	protein kinase AMP-activated non-catalytic subunit gamma 2	7q36.1	NM_016203.4	NP_057287.2
	PRKN	parkin RBR E3 ubiquitin protein ligase	6q26	NM_004562.3	NP_004553.2
	PRKRA	protein activator of interferon induced protein kinase EIF2AK2	2q31.2	NM_003690.5	NP_003681.1
	PRRT2	proline rich transmembrane protein 2	16p11.2	NM_145239.3	NP_660282.2
	PTEN	phosphatase and tensin homolog	10q23.31	NM_001304717.5	NP_001291646.4
	RAB39B	RAB39B, member RAS oncogene family	Xq28	NM_171998.4	NP_741995.1
	RNASEH2B	ribonuclease H2 subunit B	13q14.3	NM_024570.4	NP_078846.2
	SCP2	sterol carrier protein 2	1p32.3	NM_002979.5	NP_002970.2
	SGCE	sarcoglycan epsilon	7q21.3	NM_001346713.2	NP_001333642.1
	SLC20A2	solute carrier family 20 member 2	8p11.21	NM_001257180.2	NP_001244109.1
	SLC2A1	solute carrier family 2 member 1	1p34.2	NM_006516.4	NP_006507.2
	SLC30A10	solute carrier family 30 member 10	1q41	NM_018713.3	NP_061183.2
	SLC39A14	solute carrier family 39 member 14	8p21.3	NM_001135154.3	NP_001128626.1
	SLC6A1	solute carrier family 6 member 1	3p25.3	NM_003042.4	NP_003033.3
	SLC6A3	solute carrier family 6 member 3	5p15.33	NM_001044.5	NP_001035.1
	SLC9A1	solute carrier family 9 member A1	1p36.11	NM_003047.5	NP_003038.2
	SNCA	synuclein alpha	4q22.1	NM_000345.4	NP_000336.1
	SPR	sepiapterin reductase	2p13.2	NM_003124.5	NP_003115.1
	SYNJ1	synaptojanin 1	21q22.11	NM_003895.3	NP_003886.3
	TAF1	TATA-box binding protein associated factor 1	Xq13.1	NM_001286074.2	NP_001273003.2
	TBCK	TBC1 domain containing kinase	4q24	NM_001163435.3	NP_001156907.2
	TBP	TATA-box binding protein	6q27	NM_003194.5	NP_003185.1
	TH	tyrosine hydroxylase	11p15.5	NM_199292.3	NP_954986.2
	THAP1	THAP domain containing 1	8p11.21	NM_018105.3	NP_060575.1
	TIMM8A	translocase of inner mitochondrial membrane 8A	Xq22.1	NM_004085.4	NP_004076.1
	TOR1A	torsin family 1 member A	9q34.11	NM_000113.3	NP_000104.1
	TREX1	three prime repair exonuclease 1	3p21.31	NM_007248.5	NP_009179.2
	TRPM7	transient receptor potential cation channel subfamily M member 7	15q21.2	NM_017672.6	NP_060142.3
	TUBB4A	tubulin beta 4A class IVa	19p13.3	NM_001289123.1	NP_001276052.1
	UCHL1	ubiquitin C-terminal hydrolase L1	4p13	NM_004181.5	NP_004172.2
	UNC80	unc-80 homolog, NALCN channel complex subunit	2q34	NM_032504.1	NP_115893.1
	VPS13A	vacuolar protein sorting 13 homolog A	9q21.2	NM_033305.3	NP_150648.2
	VPS13C	vacuolar protein sorting 13 homolog C	15q22.2	NM_020821.3	NP_065872.1
	VPS35	VPS35 retromer complex component	16q11.2	NM_018206.6	NP_060676.2
	WDR45	WD repeat domain 45	Xp11.23	NM_007075.3	NP_009006.2
	WDR73	WD repeat domain 73	15q25.2	NM_032856.5	NP_116245.2
	XPR1	xenotropic and polytropic retrovirus receptor 1	1q25.3	NM_004736.4	NP_004727.2
	ZC4H2	zinc finger C4H2-type containing	Xq11.2	NM_018684.4	NP_061154.1
